# Supplementary material for: A possible case of inverted lifestyle in a new bivalved arthropod from the Burgess Shale
Source: R Soc Open Sci. 2019 Nov 13;6(11):191350. doi: 10.1098/rsos.191350 (PMC6894550; doi:10.1098/rsos.191350)
Supplement: Nexus file phylogeny 2 (.nex) [file rsos191350supp3.nex]

#NEXUS
BEGIN DATA;
	DIMENSIONS NTAX=90 NCHAR=209;
	FORMAT DATATYPE = STANDARD GAP = - MISSING = ? SYMBOLS = " 0 1 2 3 4 5 6";
	MATRIX
	Opabinia 00--10-1-1111????--100?0-0---------0---???????0?????0--------10?0-000??1?00--------------------------------------------0???0--1111000-????----------------------?0----------101??------------------?0--000-------
	Anomalocaris 00--?0-100-11???0--10??101-------------???????0?0---0--------10-0-0000010111-------?-----------------------------------02100--1101000-????----------------------?0----------1010?------------------?0--000-------
	Hurdia 00--?0-100-11????0-10????100101-------????????0?0---0--------10-0-0000011110-------?-----------------------------------0210???????????????----------------------?0----------1010?------------------?????00?------
	Peytoia 00--10-100-11??????10??????????????---????????0?0---0--------10-0-0000011111-------?-----------------------------------02100--????????????----------------------?0----------10???------------------?0--000-------
	Schinderhannes 0?--1???-0-11??????100?????????????0-?????????0????????------10?0-00000111??-------------------------------------------0210???????????????----------------------?0----------?????0-----------------?110??00------
	Surusicaris 00--0100-0-11????0-10100-100110----0-00???????0?0---0--------10-0-0011-11011-------1------------------000--------------0??0???????????????----------------------?10---------10--00---------?------040????0?------
	Isoxys 00--????-0-11????0-10??0-100110----0-00???????0?????0--------10?0-001?0?00?1?????????????--???--?????-??0-----??0????--0??0???1111000-????----------------------????????????????00---------?---?????0--000-------
	Clypecaris 10--00-0-0-11????0-11100-100101----?-00???????0?????0--00-00-10?0-000?010000??????1?1??1001???????????0?????????0????????10???????????????10100-00??01-----0?0-0????????????????0??1000??????00?0???10-?100010---
	Fibulacaris_nereidis ?0--00-0-0-11????0-10????100110----1-10?????????????0--00-00-10?0-0000-0--0-??????111??1001???????????00????????0????????10????0------????0-0-0-01??01-----0?0-?????????????11???10100???????00?0???10-0100010---
	Perspicaris 10--00-0-0-11????0-111?0-100101----?-10????????????????0???0-10?0-000000--0-????????????????????????????????????????????310?????????????????10?-00??01-----?????????????????11???10??-???????0??????10-0100000---
	Nereocaris_exilis 10--00-0-0-11????0-111???100110----?-?0????????????????0???0-1????0????0--0-???????????1????????12?????0????????????????310?????????????????1-?-01??01-----0?00?????????????????01?0?0???????00?????10-0100010---
	Nereocaris_briggsi 10--00-0-?-11????0-111???100110----?-?0????????????????0???0-1????0????---0-???????????10-??????13?????0????????????????310?????????????????1-0-01??01-----0?00?????????????????0101?0???????00?0???10-0100000---
	Loricicaris 10--00-0-0-11????0-10110-100111----1-?0?????????????0--00-00-10?0-0?0010--0-0000100?0??1110?00?-13?0?100-0------01??????310???????????????1?1-0-01??01-----0????????????????110-?1010100?????00?00??10-0100010---
	Canadaspis 10--00-0-0-11????0-101?1?100101----???0???????1????????0??00-11?0-000000--0-???????1????????00?0?????????????0??00???0????0???????????????10110-000-01-----00????1111?0???0-111001010-0?????0011001210-1110010---
	Branchiocaris 10--00-0-0-??????0-?01110100100----1-10???????1?10--0--01?00-1010-000000--0-011???00???0---------?????001?02?0??0????00?310???0-------????1?0-0-010-01-----101-1?1111?0???0-110-0101010?????000?00??10-010000????
	Tokummia 10--00-0-0-??????0-?01111100100----1-10???????1?10--0--01?00-1010-000000--0-011???001??0---------?????001?0200??00???00?310???0-------????1?0-0-010-01-----101-1?111110???0-110-0101010?????0001001410-010001????
	Waptia 10--00-0-0-11????0-111?11100111----1-10???????1?10--0--0???0-1110-000010--0-011111010110---------0---0001102001100-0100?310???0-------????1-111-001101-----0-0--?11?1?????0-0-1011--0-010--?00-0010410-0100020---
	Ercaicunia 10--00-0-0-0---------1?11100111----1-10???????1?10-?0--00-00-1000-000010--0-001111000100--------0---00010102001000---00?310???0??-----????1?110-000-01-----000--?11???0???0-1110112100010--?1010000010-0110030---
	Odaraia 10--00-0-0-11????0-111???100110----?-10???????1????????0??00-1????0????0--0-??????????????????????????0??????0??0?????????0???1???0?0-??????0-0-010-01-----000--?111??0???0-110-01?101??????00?000??1101100000---
	Yohoia 10--00-0-0-11????0-0-100-11----00000-00???????1????????0??00-10?110011-0--0-????00110?01?001?0???13000000-----??00-0-00???00--0-------????0-1100000-101010-?00--?1?00?0???0-111001010-00????0001001?11200000-0---
	Haikoucaris 10--00-0-??11?????-0-10??11----00000-?0????????????????0???0-1??110011-0--0-????001?0?????0??0???1300???0-----??0?-0-000??0???????????????0-0100000-1010??-?00--????????????111001010?00????00??????11??0000-0---
	Leanchoiliidae 10--00-0-1011??0?0-0-100-11----000?0-00?1?????1?1???0--0??00-1001110?1-0--0-0100001101011001?0???13000000-------00-0-00???0??01111000-????0-0100000-10?111-100--?1?00?0???0-1110010101000-1?0001001611200000-0---
	Fortiforceps 10--00-0-0-11?????-1110??11----00000-?????????1????????0???0-1??110001-0--0-????001?0?????0??0???1300?0?0-----??0?-0-00???00--0-------????0-0-00010-1010??-020--????????????11??01000?00????0000000?111?0000-0---
	Yawunik 10--00-0-1011????0-0-1?0-11----00000-00???????1????????0??00-100111011-0--0-0??000110?01?????0??13000000-0----??00-0-00?3?0???0???????????0-0100000-101011-100--?110000???0-111001010-000-1?0001001411200000-0---
	Sanctacaris 10--00-0-0-11????0-0-130-11----00001010???????1?10--1110????-1011?0001-0--0-1---0-0111010000?0??-15?11010-------00-0-00031010?0??????????????110000-1010??-???--?10-----??1?111011010-000-1010?????211210000-0---
	Habelia 10--00-0-0-11????0-0-130-11----00001010???????1?10--1110????-10?1?0001-0--0-1---0-0111010000?0??-15011010-------00-0-00031010?0-------????110110000-101011-100--?10-------10111011010-000-101000000211010000-0---
	Ercaia 10--00-0-0-11????0-1010??11----10000-10???????1????-1010??00-1000-000010--0-1-00001?01210011110112100000-0------00-0-0003?0????-------????0-0-00010-11-----?20--?1??????????111001110?010--?000?100410-?000030---
	Kuamaia 10--00-0-0-11????1-0-101011----00?00-?0???????1?10--1010????-1000-000010--0-??00001101010001101?4140010?0-------00-0-000??0???????????????0-0?00000-10010--100--?1????????101110?11101?0110?001????010-?0000-1001
	Marrella 10--00-0-0-0---------100-11----10?00-10???????1?1???1010??00-1000-000010--0-1---0-11010110000010-110000?0-------00-0-00?3101100-------????0-0-00010-01-----100--?1????????0-1110012101010--?0000000010-?0000-0---
	Burgessia 10--00-0-0-??????0-??10??101-------0-00???????1????????0??00-10?0-000010--0-1---?-111??1000100?0??????0?0-------00-0-00???011010---111????0-030-000-0?-----100--?1??????????11--01-1010----?001010??10-?0000-0---
	Emeraldella 10--00-0-0-??????0-??110-11----00?00-10???????1?10--10101?00-1000-100010--0-??00?011?101000??0?0?140010?0-----??00-0-00?3?0???1120?00-????0-0100000-100110-100--?1?00?0???10111001010100110?0011101211010000-0---
	Sidneyia 10--00-0-0-11????0-101?0-11----00000-10???????1?10--1010??00-1000-000010--0-??00?011?101000??0?0?14001010-----??00-0-00?310???11???00-????0-1100000-100111-100--?110010???10111001010-00110?1011101211110000-0---
	Aglaspis 11?-00-0-0-11????100-1?0-11----00100-10???????1?1???1??0???0-1??0-000010--0-????001101010?00?01?-0---0??0-----??0?-0-000310???????????????0-0100000-100110-100--?1????????1011?-01?10100?????00?????11000100-0---
	Naraoia 10--00-0-0-11???-0-??100-11----00000-10???????1?10--11101?00-1000-000010--0-1---0-11010100011010212001010-------00-0-00031011011201111????0-0000000-1001---100--?10-------10111001110100100?0010100?10-?0000-1100
	Olenoides 110-00-0-0-11???0110-100-11----01100-10???????1?10--10101?00-1000-000010--0-1---0-1101010001101021000110--------00-0-0003101101120?00-????0-0100000-100111-100--?10-------10111001010100100?0011101210-01000-1011
	Peronopsis 10--00-0-0-0----?----100-11----00100-10???????1?10--10101?00-1000-000011000-1-1-10100121000111020--00010-0------00-0-0003100-010---111????0-0400000-100111-100--?10-------0-1110013100001--10010010010-01000-1011
	Xandarella 10--00-0-0-11????100-120-11----0?000-10???????1?10--11101?00-1000-000010--0-1---0-1101210001???021200?0?0-------00-0-0003?0???1120100-????0-01000011100110-120--??????0?????11100101010010-?00??????11010000-0---
	Tegopelte 10--00-0-0-0----?----100-101---00000-10???????1?10--10101?00-1000-000010--0-1-?00011010100011??212000010-0------00-0-000310??0????????????0-0000000-00010--100--?1?????????0111001010?00????00??????10-?0000-0---
	Kodymirus 10--00-0-0-11????1100100-11----01000-10???????1?10--10101?00-1000-0000-00-0-1000001001011?01111-13001010-0------00-0-000310???????????????0-0000000-101011-100--?1??????????1110010101000--000111?06110?0000-1000
	Pycnogonida 10--00-0-120-----10--100-11----------100?????01?1???0--00-0--10?0-0101-0--0-1---1-11?101100-0000-0---0000-------00-0-0000011100-------01-10-0-00000-00-----100--010-------0----------------000-0000610-00000-0---
	Offacolus 10--00-0-??11????????13??11----00?01010???????1?????0--0???--1??0-0101-0--0-1---0-11110101010000-101101?0-------01-0-000310???0-------????1-1310100-10100--100--?1??????????1110113-0--01--000-0000-11000000-0---
	Dibasterium 10--00-0-????????0???120-11----00001010???????1?????0--0???--1??0-0101-0--0-1---0-11110101010000-101101?0-------01-0-000310???????????????1-1111100-10100----0--?1??????????1110113-0--01--000-0000-11010000-0---
	Tanazios1 10--00-0-0-0---------120-11----00001110?????????110-??00???0-1000-0001-0--0-?01000110??1100000?0-1??0?0?110?00--00-00011310???????????????0-0-00010-1011??-0?0--?110??10??0-110-0150100???-100??????10-?1100?0---
	Tanazios2 10--00-0-0-0---------120-11----00001110?????????110-??00???0-1100-000010--0-?11000110??0---------1??0?0?110?00--00-00011310???????????????0-0-00010-1011??-0?0--?110??10??0-110-0150100???-100??????10-?1100?0---
	Cascolus 10--00-0-0-11????0-11110-11----11000010???????1?110-??001000-100101001-0--0-011000010??11?0100?001300000110300--00-0000?310???????????????0-?100000-00-----0?0--?1100?10??0-110-01000?0???11000?????1????????0---
	Chasmataspis 10--00-0-1011????100-1??-11----10100-10???????1????????01110-10?0-0101-0--0-1---1-111101?1000000-0---00?0-------01-0-0003?????????????????1-11?1100-10000--0-0--?1???00?????????11?-?--????001-0000-11000000-0---
	Weinbergina 10--00-0-1011?????0??13?-11----00?00-10???????1????????0???0-10?0-0101-0--0-1---1-11110101000000-0---0010-------00-0-0003?????????????????0-0?0?100-10000--0-0--?1????????10????11?-?--????000-0000211000000-0---
	Megalograptus 10--00-0-0-11????100-12?-11----10000-10???????1?1???0--01110-1000-0101-0--0-1---1-1?11011?000000-0---1010-------00-0-000310???????????????1-111?100-10000--0-0--?10-------1?1111113-0--00--011-1001211?00000-0---
	Limulus 10--00-0-10110??0110-130-11----00110-1010000001110--0--0110--1000-0101-0--0-1---1-11110101000000-0---0110-------01-0-0003101100----11101110-0110100-10000--0-0--011001000-101110110-0--011-001-0000-11000000-1111
	Scorpiones 10--00-0-101?0000100-120-11----10000-1010000?01110--0--01110-1000-0101-0--0-1---1-11110111000000-0---0000-------00-0-0003100--1120000-01111-1111100-00-----0-0--110-------111111113-0--00--000-0000411000000-0---
	Opiliones 10--00-0-?-10?000100-120-11----10000-10100????1110--0--0111--10?0-0101-0--0-1---1-11110110000000-0---0000-------00-0-0003100--11200?0?011?0-1310000-00-----0-0--110-------?10---11---------000-0000610-00000-0---
	Araneae 10--00-0-1?100010100-120-11----11000-1010000001110--0--0110--1000-0101-0--0-1---1-11110110000000-0---0000-------00-0-00031010010---11001110-13-0000-00-----0-0--110-------111111113-0--00--000-0000410-00000-0---
	Archegozetes 10--00-0-0-0-0-------121111----10000-10100????1110--0--011?--1010-0101-0--0-1---1-11110110000000-0---0000-------00-0-0003100--11201110011?0-13-0000-00-----0-0--110-------0-0---11---------000-0000610-00000-0---
	Shankouia 10--00-0-??11????00111?10101-------1-10???????1?11101000??00-1?00-000000--0-011????????110100000-?????001?0200??00-0?001310???0-------?1??1-0-0-010-10010--020--????????????110-010101000-?00000000?110?0000-0---
	Fuxianhuia 10--00-0-??11??2000111?101000------1-10?????????11101000??00-1100-000000--0-011????????110100000-???0?00100200??00-0?001310???0-------?1??1-1-0-01??1101??-020--????????????110-01010-000-?00000000?110?000000---
	Chengjiangocaris 10--00-0-??11????00111?10101-------1-100????????11101000??00-1?00-000000--0-0111?1?1?0?110100000-?---0001?0200??00-0?001310???0-------?1??1-?-0-011010010--020--????????????110-010101000-?00000000?1????????0---
	Euthycarcinoidea 10--00-0-0-11????00111?1011----10001110???????1?11??10?0??00-10?0-000000--0-011????????0---------0---?001?0200??00-0?0??310???????????????1-1-0?0110110010-020--??????????0-0---01-1-------000000006110?0000-0---
	Aquilonifer 10--00-0-0-0---------100-11----100000?0???????1????????0??00-10?0-000010--0-0100101101011?0000??-1??0?0?0-------00-0-000310???????????????0-0200000-1000??-100--?1?0??00????1???01?10100?????0??????110?0000-0---
	Arthropleura 10--00-0-0-0---------11??11----1000111????????1?????????????-1??0-000010--0-0111?10?1?????0?????????????????????????????310???????????????0-0-000111100010-020--?11?00001?0-0---01-1-1-----?0001000610-?0000-0---
	Pauropoda 10--00-0-0-0---------110-11----1000111001?????10111110001001-100111001-0--0-011111001--0---------0---0001000010-10-100113100--0-------111?0-0200001100-----100--01100000100-0---01-1-1-----00000000610-00000-0---
	Symphyla 111-00-0-0-0---------110-11----1000111001?????10111110011001-1000-000010--0-011111001--0---------0---00010100110000000113100--0-------111?0-0100001200-----100--01100000100-0---01-1-1-----00000000610-0100030---
	Chilopoda 10--00-0-0-1?0011100-110-11----10001110010100010111110001001-1000-000010--0-0111110011-0---------0---000101?111000-010113100--0-------11110-0-00010-00-----1010101100000100-0---01-1-1-----00000000611100000-0---
	Diplopoda 111-00-0-0-120011100-110-11----10001110010??0010111110001001-1000-000000--0-011111001--0---------0---0001010110-10-100113100--0-------11110-0-00011100-----100--01100000100-0---01-1-1-----00000000610-00000-0---
	Rehbachiella 10--00-0-0-11????0-0-110-101-------0-10???????1?110-101100-10?00000000--0-0111011000111001100111300100100000-00-00001310???????????????00110-000-01--0--0-0--?11011100-0-110-01001-110000010010510-0110030---????
	Bredocaris 10--00-0-0-11????--0-100-10???1----0-00???????1?110-101000-10?0-000000--0-0111001100111001100111100100102--0-00-00000310???????????????0-030-000-01-----000--?11011100-0-110-01-001110-00011100?10-0100010---????
	Phospatocopina 110-00-0-1-0---------110-100100----1-10???????1?110-1011?0-10000000000--0-0111010100111001100111?--10010?000-00100011310???????????????0-??0-000-0?-----010--011001000-0-110-01?00?010000010010-10-0100010---????
	Ostracoda 111-00-0-1-0---------110-100100----1-100??????10110-10001100-1000-000000--0-01111100111110010001013--000110?00?-001000113101000-------?11?0-110-000-01-----110--011001000-0-110-01000-000-000000010?10-0100010---
	Argulus 10--00-0-0-11?1?0100-11??11-----1000-1001?????10110-100?1?0--100??0001-0--0-01111100111110000001-0---100100?000-00-01?0131010010---110?11?1-1400000-00-----000--011000100-0-110-01-00-100--00000010-10-0?0?0?0---
	Artemia 10--00-0-111111100-11110-11----10001100001100010110-10001000-0?0--000--0--0-011111001--1100?0001-0---1001001000-001100113100--10---111111?101-00010-01-----0-0--011011000-0-110-01501-000--10000010-10-0100030---
	Triops 111-00-0-12111110100-110-1001110---1-10001100010111110001000-000--000--0--0-011111001--110000001-0---1001002000-001100113100--10---1111110101-0-011101-----0-11?011011000-0-110-01501-000--10000010-10-0100010---
	Copepoda 10--00-0-0-11--------11??11----10000-1001?????10110-1000??00-1000-000000--0-0111110010111001000111?101001103001-001010113101000-------?11?111300000-01-----01111011000110-01110-01401-101--00000010-10-0100030---
	Cyzicus 110-00-0-0-1111100000110-100101-0000-1001?100?10110-10001?00-0000-000--0--0-01111100101110000--10---0001000?000-0011000?3100-000------?11?0-0-00010-00-----0-0--011011000-0-110-01-01--00--00000010-10-01?0000---
	Cephalocarida 10--00-0-0-0---------110-11----00000-1000??1?010110-11001100-1000-000000--0-01110000001110011001113001001000001-00-010113100--0-------?11?1-1-00010-11110--000--01?01?000-0-110-01000-000-010010010210-0100030---
	Remipedia 10--00-0-0-0---------11??11----10001110001?11?10111111001000-11011000010--0-0010100011011001000130---1001000001-00-010113100--11?000--?11?0-0-00010-10000--101?1011010000-0-110-014101100--00000010?10-0100020---
	Isopoda 111-00-0-0-111130100-111011----0000111001111111011101000??00-1000-000000--0-011111001--110000001-0---1001?000010001000113100--10---1?01110120100000-10000--101110110000?110-110-01-10------00000010?10-01001-0---
	Euphausiacea 111-00-0-111111200-111111101---00011-1001?????10111010001000-100101001-0--0-011111001--11001000130---1001?0000100010001131011110---111?11?12010-000-10100--110--01101111110-110-010110100-110000010511000011-0---
	Anaspidacea 111-00-0-0-1111200-1111?-11----10001110011???01011101000??00-100101001-0--0-011111001--1100101-130---100110000100010001131011110---111?11?120100000-01-----111?10110?010110-110-01211-010--10000010?11100001-0---
	Stomatopoda 111-00-0-111111200-11111011----0011101101111?010111010001?00-100101001-0--0-011111001--1100101-130---100110000100010001131011111200111111?110100000-10100--1011001100011110-110-010110000-010000010?11100001-0---
	Leptostraca 10--00-0-0-1111100-1111??100111----1-0101111?010111010001100-100100001-0--0-011111001--110000001-0---100110000100010101131011010---100?11?12000-000-01-----0-0--0110110?110-110-015010100--10000010510-0100030---
	Lepidocaris 10--00-0-??0---??0---110-11----10001110???????1?110-1000??00-10?0-0001-0--0-0111110?1011100100010????0001001000-00??0011310???????????????0-1-00010-1110??-0-101?11011100-0-110-01001-1???0?0010010-10-0110030---
	Nahecaris 10--00-0-0-11????0-111???100111----1-10???????1?110-1000???0-100101001-0--0-011???0??1?11001010?1?????001?0000??0????011310???????????????12000-000-01-----1?0--01????????0-110-0100?010????00000?0?1100100000---
	Cinerocaris 10--00-0-0-11????0-1111??100110----1-?0???????1?110-1000???0-100101001-0--0-0?111100111110010???10---10011??001100-00011310???????????????12000-000-01-----??0--01??1?????0-110-0101?010??0100100?0?110?100000---
	Allacma 10-000-0-0-111110100-110-11----1000111000?????1011101001100001000-000010--0-011111001--0---------0---00010030110000011113100--0-------111?131400000-00----0100--01100000100-0---01-10-0----00000000410-01000-0---
	Anurida 10-000-0-0-111110100-110-11----1000111000?????1011101001100001000-000000--0-011111001--0---------0---00010030110000011113100--0-------111?131200000-10000-0100--01100000100-0---01-10-0----00000000410-00000-0---
	Zygentoma 10-000-0-11111110100-110-11----1000111000111101011101001100001000-100010--0-0111110011-0---------0---000100001110000101131010010---1001110131100000-01----0100--01100000100-0---01-10-0----0000000041100100010---
	Odonata 10-000-0-11111130100-110-11----10001110011111?1011101001100001000-000010--0-011111001--0---------0---00010000111000010113101010-------111?131100000-01----0100--01100000100-0---01-10-0----00000000410-00000-0---
	Mantodea 10-000-0-11111120100-110-11-----000111001111111011101001100001000-000010--0-011111001--0--------0---000100000110000010113101010-------111?131100000-01----0100--01100000100-0---01-10-0----00000000410-00000-0---
	Coleoptera 10-100-0-0-111130100-110-11----1000111001111111011101001100001000-000010--0-011111001--0---------0---00010000111000010113101010-------1110131100000-00----1100--01100000100-0---01-10-0----00000000410-00000-0---
	Diptera 10-100-0-11111130100-110-11----1000111001111111011101001100011000-0001-0--0-011111001--0---------0---00010000111000010113101010-------1110131100000-00----1100--01100000100-0---01-10-0----00000000410-00000-0---
	Hymenoptera 10-100-0-11111130100-110-11----1000111001111111011101001100011000-000010--0-0111110011-0---------0---000100001110000101131010110---110?11?1-1100000-00----1100--01100000100-0---01-10-0----00000000410-00000-0---
;
END;
BEGIN MRBAYES;
SET autoclose=yes nowarn=yes;
LOG START filename=Fin.output;
OUTGROUP Opabinia;
LSET rates=gamma coding=variable;
CONSTRAINT Root = 3-.;
CONSTRAINT Node1 PARTIAL = Coleoptera Diptera : Pycnogonida Limulus Archegozetes Opiliones Scorpiones Araneae Chilopoda Diplopoda Pauropoda Symphyla Argulus Ostracoda Triops Artemia Copepoda Cyzicus Leptostraca Stomatopoda Isopoda Euphausiacea Cephalocarida Remipedia Anurida Allacma Zygentoma Odonata Mantodea Hymenoptera ;
CONSTRAINT Node2 PARTIAL = Coleoptera Diptera Hymenoptera : Pycnogonida Limulus Archegozetes Opiliones Scorpiones Araneae Chilopoda Diplopoda Pauropoda Symphyla Argulus Ostracoda Triops Artemia Copepoda Cyzicus Leptostraca Stomatopoda Isopoda Euphausiacea Cephalocarida Remipedia Anurida Allacma Zygentoma Odonata Mantodea ;
CONSTRAINT Node3 PARTIAL = Mantodea Coleoptera Diptera Hymenoptera : Pycnogonida Limulus Archegozetes Opiliones Scorpiones Araneae Chilopoda Diplopoda Pauropoda Symphyla Argulus Ostracoda Triops Artemia Copepoda Cyzicus Leptostraca Stomatopoda Isopoda Euphausiacea Cephalocarida Remipedia Anurida Allacma Zygentoma Odonata ;
CONSTRAINT Node4 PARTIAL = Odonata Mantodea Coleoptera Diptera Hymenoptera : Pycnogonida Limulus Archegozetes Opiliones Scorpiones Araneae Chilopoda Diplopoda Pauropoda Symphyla Argulus Ostracoda Triops Artemia Copepoda Cyzicus Leptostraca Stomatopoda Isopoda Euphausiacea Cephalocarida Remipedia Anurida Allacma Zygentoma ;
CONSTRAINT Node5 PARTIAL = Zygentoma Odonata Mantodea Coleoptera Diptera Hymenoptera : Pycnogonida Limulus Archegozetes Opiliones Scorpiones Araneae Chilopoda Diplopoda Pauropoda Symphyla Argulus Ostracoda Triops Artemia Copepoda Cyzicus Leptostraca Stomatopoda Isopoda Euphausiacea Cephalocarida Remipedia Anurida Allacma ;
CONSTRAINT Node6 PARTIAL = Anurida Allacma : Pycnogonida Limulus Archegozetes Opiliones Scorpiones Araneae Chilopoda Diplopoda Pauropoda Symphyla Argulus Ostracoda Triops Artemia Copepoda Cyzicus Leptostraca Stomatopoda Isopoda Euphausiacea Cephalocarida Remipedia Zygentoma Odonata Mantodea Coleoptera Diptera Hymenoptera ;
CONSTRAINT Node7 PARTIAL = Anurida Allacma Zygentoma Odonata Mantodea Coleoptera Diptera Hymenoptera : Pycnogonida Limulus Archegozetes Opiliones Scorpiones Araneae Chilopoda Diplopoda Pauropoda Symphyla Argulus Ostracoda Triops Artemia Copepoda Cyzicus Leptostraca Stomatopoda Isopoda Euphausiacea Cephalocarida Remipedia ;
CONSTRAINT Node8 PARTIAL = Copepoda Leptostraca Stomatopoda Isopoda Euphausiacea : Pycnogonida Limulus Archegozetes Opiliones Scorpiones Araneae Chilopoda Diplopoda Pauropoda Symphyla Argulus Ostracoda Triops Artemia Cyzicus Cephalocarida Remipedia Anurida Allacma Zygentoma Odonata Mantodea Coleoptera Diptera Hymenoptera ;
CONSTRAINT Node9 PARTIAL = Triops Artemia Copepoda Cyzicus Leptostraca Stomatopoda Isopoda Euphausiacea Cephalocarida Remipedia Anurida Allacma Zygentoma Odonata Mantodea Coleoptera Diptera Hymenoptera : Pycnogonida Limulus Archegozetes Opiliones Scorpiones Araneae Chilopoda Diplopoda Pauropoda Symphyla Argulus Ostracoda ;
CONSTRAINT Node10 PARTIAL = Argulus Ostracoda Triops Artemia Copepoda Cyzicus Leptostraca Stomatopoda Isopoda Euphausiacea Cephalocarida Remipedia Anurida Allacma Zygentoma Odonata Mantodea Coleoptera Diptera Hymenoptera : Pycnogonida Limulus Archegozetes Opiliones Scorpiones Araneae Chilopoda Diplopoda Pauropoda Symphyla ;
CONSTRAINT Node11 PARTIAL = Argulus Ostracoda : Triops Artemia Copepoda Cyzicus Leptostraca Stomatopoda Isopoda Euphausiacea Cephalocarida Remipedia Anurida Allacma Zygentoma Odonata Mantodea Coleoptera Diptera Hymenoptera Pycnogonida Limulus Archegozetes Opiliones Scorpiones Araneae Chilopoda Diplopoda Pauropoda Symphyla ;
CONSTRAINT Node12 PARTIAL = Diplopoda Pauropoda : Pycnogonida Limulus Archegozetes Opiliones Scorpiones Araneae Chilopoda Symphyla Argulus Ostracoda Triops Artemia Copepoda Cyzicus Leptostraca Stomatopoda Isopoda Euphausiacea Cephalocarida Remipedia Anurida Allacma Zygentoma Odonata Mantodea Coleoptera Diptera Hymenoptera ;
CONSTRAINT Node13 PARTIAL = Diplopoda Pauropoda Symphyla : Pycnogonida Limulus Archegozetes Opiliones Scorpiones Araneae Chilopoda Argulus Ostracoda Triops Artemia Copepoda Cyzicus Leptostraca Stomatopoda Isopoda Euphausiacea Cephalocarida Remipedia Anurida Allacma Zygentoma Odonata Mantodea Coleoptera Diptera Hymenoptera ;
CONSTRAINT Node14 PARTIAL = Chilopoda Diplopoda Pauropoda Symphyla : Pycnogonida Limulus Archegozetes Opiliones Scorpiones Araneae Argulus Ostracoda Triops Artemia Copepoda Cyzicus Leptostraca Stomatopoda Isopoda Euphausiacea Cephalocarida Remipedia Anurida Allacma Zygentoma Odonata Mantodea Coleoptera Diptera Hymenoptera ;
CONSTRAINT Node15 PARTIAL = Chilopoda Diplopoda Pauropoda Symphyla Argulus Ostracoda Triops Artemia Copepoda Cyzicus Leptostraca Stomatopoda Isopoda Euphausiacea Cephalocarida Remipedia Anurida Allacma Zygentoma Odonata Mantodea Coleoptera Diptera Hymenoptera : Pycnogonida Limulus Archegozetes Opiliones Scorpiones Araneae ;
CONSTRAINT Node16 PARTIAL = Archegozetes Opiliones Scorpiones Araneae : Pycnogonida Limulus Chilopoda Diplopoda Pauropoda Symphyla Argulus Ostracoda Triops Artemia Copepoda Cyzicus Leptostraca Stomatopoda Isopoda Euphausiacea Cephalocarida Remipedia Anurida Allacma Zygentoma Odonata Mantodea Coleoptera Diptera Hymenoptera ;
CONSTRAINT Node17 PARTIAL = Limulus Archegozetes Opiliones Scorpiones Araneae : Pycnogonida Chilopoda Diplopoda Pauropoda Symphyla Argulus Ostracoda Triops Artemia Copepoda Cyzicus Leptostraca Stomatopoda Isopoda Euphausiacea Cephalocarida Remipedia Anurida Allacma Zygentoma Odonata Mantodea Coleoptera Diptera Hymenoptera ;
calibrate
root=offsetexp(540,550);
PRSET topologypr = CONSTRAINT (
Root,
Node1,
Node2,
Node3,
Node4,
Node5,
Node6,
Node7,
Node8,
Node9,
Node10,
Node11,
Node12,
Node13,
Node14,
Node15,
Node16,
Node17
);
MCMCP temp=0.1 samplefreq=1000 printfr=10000 nruns=4 nchain=4 relburnin=yes burninfrac=0.20;
MCMCP savebrlens=yes filename=Fin;
SHOWMOVES;
MCMC ngen= 20000000;
SUMT filename=Fin contype=allcompat relburnin=yes burninfrac=0.20;
SUMP filename=Fin relburnin=yes burninfrac=0.20;
End;
