# Supplementary material for: A possible case of inverted lifestyle in a new bivalved arthropod from the Burgess Shale
Source: R Soc Open Sci. 2019 Nov 13;6(11):191350. doi: 10.1098/rsos.191350 (PMC6894550; doi:10.1098/rsos.191350)
Supplement: Specimens Fibulacaris nereidis [file rsos191350supp4.xlsx]

## Sheet: all
Specimens used in the study										Specimens not used in the study								Total number
ROMIP No.	Year	Number	Field	Part & Counter-part	Locality	Stratigraphy	Figured	Number per specimen		Year	Number	Field	Locality	Number per specimen				Used in the study		61
65354	2014	29	2014-29	NC	WHY-NW	Talus	Not figured	1		2012	153	2012-153	MC	1				Not used in the study		41
65355	2014	279	2014-279	NC	WHY-NW	Talus	Fig 5; B	1		2012	447	2012-447	MC	1				Total		102
65356	2014	387	2014-387	AB	WHY-NW	Talus	Not figured	1		2014	35	2014-35	WHY-NW	1
65357	2014	1417	2014-1417	AB	MC	-349 cm	Not figured	1		2014	251	2014-251	WHY-NW	1
65358	2014	1418	2014-1418	NC	MC	-347 cm	Not figured	1		2014	314	2014-314	WHY-NW	2
65359	2014	1465	2014-1465	AB	MC	-374 cm	Fig 3; A,B,C,D,E,F,G	1		2014	315	2014-315	WHY-NW	1
65360	2015	380	2015-380	NC	TOK	Talus	Not figured	1		2014	611	2014-611	MC	1
65361	2016	559	2016-559	NC	TOK	Talus	Not figured	1		2014	618	2014-618	MC	1
65362	2016	567	2016-567	NC	TOK	Talus	Not figured	1		2014	1126	2014-1126	MC	1
64511	2016	574	2016-574	AB	TOK	Talus	Fig 5; K	1		2016	290	2016-290	TOK	1
65363	2016	631	2016-631	NC	TOK	Talus	Fig 4; B Supp. F.4; B, C, D	1		2016	560	2016-560	TOK	1
65364	2018	50	2018-50	AB	TOK	In-situ	Not figured	1		2018	133	2018-133	TOK	1
65365	2018	52	2018-52	NC	TOK	In-situ	Not figured	1		2018	187	2018-187	TOK	1
65366	2018	55	2018-55	AB	TOK	In-situ	Not figured	1		2018	297	2018-297	TOK	1
65367	2018	64	2018-64	AB	TOK	In-situ	Not figured	1		2018	430	2018-430	TOK	1
65368	2018	87	2018-87	NC	TOK	In-situ	Fig 5; J	1		2018	450	2018-450	TOK	1
65369	2018	88	2018-88	AB	TOK	In-situ	Fig 4; A	1		2018	503	2018-503	TOK	1
65370	2018	91	2018-91	AB	TOK	In-situ	Not figured	1		2018	627	2018-627	TOK	1
65371	2018	117	2018-117	AB	TOK	In-situ	Not figured	1		2018	674	2018-674	TOK	1
65372	2018	118	2018-118	AB	TOK	In-situ	Not figured	1		2018	231	2018-231	TOK
65373	2018	125	2018-125	NC	TOK	In-situ	Not figured	1		2014	368	2014-368	TOK
65374	2018	127	2018-127	NC	TOK	In-situ	Not figured	1		2014	340	2014-340	TOK
65375	2018	150	2018-150	AB	TOK	In-situ	Not figured	1		2014	300	2014-300	TOK
65376	2018	182	2018-182	NC	TOK	In-situ	Not figured	1		2018	219	2018-219	TOK
65377	2018	183	2018-183	AB	TOK	In-situ	Not figured	1		2018	58	2018-58	TOK
65378	2018	198	2018-198	AB	TOK	In-situ	Not figured	1		2018	60	2018-60	TOK
65379	2018	280	2018-280	AB	TOK	In-situ	Fig 5; E, G	1		2018	40	2018-40	TOK
65380	2018	283	2018-283	AB	TOK	In-situ	Fig 1; A, B (drawing)	1		2016	546	2016-546	TOK
65381	2018	294	2018-294	NC	TOK	In-situ	Not figured	1		2015	412	2015-412	TOK
65382	2018	332	2018-332	AB	TOK	Talus	Fig 5; F, H	1		2015	415	2015-415	TOK
65383	2018	416	2018-416	AB	TOK	In-situ	Fig 5; C	1		2018	802	2018-802	TOK
65384	2018	444	2018-444	NC	TOK	In-situ	Not figured	1		2018	817	2018-817	TOK
65385	2018	446	2018-446	AB	TOK	In-situ	Fig 5; D	1		2018	464	2018-464	TOK
65386	2018	453	2018-453	AB	TOK	Talus	Not figured	1		2018	548	2018-548	TOK
65387	2018	483	2018-483	AB	TOK	In-situ	Not figured	1		2018	568	2018-568	TOK
65388	2018	486	2018-486	AB	TOK	In-situ	Fig 4; E	1		2018	571	2018-571	TOK
65389	2018	527	2018-527	NC	TOK	In-situ	Not figured	1		2014	651	2014-651	MC
65390	2018	534	2018-534	AB	TOK	In-situ	Fig 4; D	1		2014	1176	2014-1176	MC
65392	2018	560	2018-560	NC	TOK	In-situ	Not figured	1		2014	1010	2014-1010	MC
65393	2018	707	2018-707	AB	TOK	In-situ	Not figured	1		2018	149	2018-149	TOK
65394	2018	708	2018-708	AB	TOK	In-situ	Not figured	1		2018	698	2018-698	TOK
65395	2018	734	2018-734	NC	TOK	In-situ	Fig 5; A	1
65396	2018	737	2018-737	AB	TOK	In-situ	Not figured	1
65397	2018	773	2018-773	AB	TOK	In-situ	Fig 2; A, B	1
65398	2018	853	2018-833	AB	TOK	In-situ	Not figured	1
65399	2018	871	2018-871	AB	TOK	In-situ	Not figured	1
65400	2018	913	2018-913	AB	TOK	In-situ	Fig 2; E, F	1
65401	2018	356	2018-356	AB	TOK	In-situ	Fig 5; I Fig 4; F, G	3
65455	2018	86	2018-86	AB	TOK	In-situ	Not figured	6
65456	2018	101	2018-101	AB	TOK	In-situ	Not figured	3
65457	2018	186	2018-186	AB	TOK	In-situ	Fig 4; Supp. F.3; A, B	11
65458	2018	465	2018-465	AB	TOK	In-situ	Fig 2; C	1
65459	2018	729	2018-729	NC	TOK	In-situ	Not figured	1
65460	2018	829	2018-829	NC	TOK	In-situ	Fig 1; D	1
65461	2018	749	2018-749	AB	TOK	In-situ	Fig 1; C	1
65462	2018	711	2018-711	AB	TOK	In-situ	Fig 2; D	1
65463	2018	230	2018-230	AB	TOK	In-situ	Not figured	1
65464	2018	174	2018-174	NC	TOK	In-situ	Not figured	1
65465	2018	36	2018-36	AB	TOK	In-situ	Not figured	1
65466	2018	12	2018-12	NC	TOK	Talus	Not figured	1
65467	2016	558	2016-558	NC	TOK	In-situ	Not figured	1

## Sheet: measures
Year	Locality	number	length	heigth		In mm
2016	TOK	559	0.5	0.1		5	1
2018	TOK	150	0.5	0.25		5	2.5
2018	TOK	52	0.6	0.2		6	2
2018	TOK	64	0.6	0.2		6	2
2016	TOK	558	0.7	0.2		7	2
2018	TOK	707	0.8	0.3		8	3
2014	WHY-NW	29	0.9	0.4		9	4
2018	TOK	527	0.9	0.4		9	4
2018	TOK	87	1	0.25		10	2.5
2014	MC	1418	1	0.35		10	3.5
2018	TOK	88	1	0.4		10	4
2018	TOK	280	1	0.4		10	4
2016	TOK	380	1	0.4		10	4
2018	TOK	534	1	0.6		10	6
2018	TOK	174	1.1	0.4		11	4
2018	TOK	50	1.2	0.2		12	2
2018	TOK	708	1.2	0.3		12	3
2014	MC	1417	1.2	0.3		12	3
2018	TOK	294	1.2	0.4		12	4
2018	TOK	446	1.2	0.4		12	4
2018	TOK	737	1.2	0.4		12	4
2018	TOK	36	1.2	0.6		12	6
2018	TOK	833	1.2	0.6		12	6
2016	TOK	567	1.2	0.7		12	7
2018	TOK	486	1.3	0.6		13	6
2018	TOK	560	1.3	0.7		13	7
2018	TOK	55	1.4	0.4		14	4
2018	TOK	183	1.4	0.4		14	4
2018	TOK	356	1.4	0.4		14	4
2018	TOK	773	1.4	0.4		14	4
2018	TOK	444	1.4	0.45		14	4.5
2018	TOK	118	1.4	0.5		14	5
2018	TOK	871	1.4	0.5		14	5
2018	TOK	182	1.4	0.7		14	7
2014	WHY-NW	279	1.5	0.4		15	4
2018	TOK	416	1.5	0.4		15	4
2018	TOK	125	1.5	0.45		15	4.5
2018	TOK	12	1.5	0.5		15	5
2014	WHY-NW	387	1.5	0.7		15	7
2018	TOK	453	1.5	1		15	10
2018	TOK	283	1.6	0.5		16	5
2018	TOK	91	1.6	0.6		16	6
2018	TOK	127	1.6	0.7		16	7
2018	TOK	483	1.7	0.5		17	5
2018	TOK	734	1.7	0.6		17	6
2018	TOK	913	1.7	0.8		17	8
2018	TOK	230	1.8	0.6		18	6
2018	TOK	117	1.9	0.8		19	8
2018	TOK	198	1.9	0.8		19	8
2016	TOK	631	2	0.6		20	6
						637	237.5
						12.74	4.75
						3.60164	1.86878
